# Supplementary material for: Pangenome Identification and Analysis of Terpene Synthase Gene Family Members in Gossypium
Source: Int J Mol Sci. 2024 Sep 6;25(17):9677. doi: 10.3390/ijms25179677 (PMC11395804; doi:10.3390/ijms25179677)
Supplement: Supplementary file 1 [file ijms-25-09677-s001.zip]

Archive with 3 entries (3 files):
- Supplementary Materials Table S3 and Figures S1-S7.pdf
- Table S1. The Gossypium Genus genomes used in this study.xlsx
- Table S2. The TPS gene family members identified in this study.xlsx
