# Supplementary material for: Pangenome Identification and Analysis of Terpene Synthase Gene Family Members in Gossypium
Source: Int J Mol Sci. 2024 Sep 6;25(17):9677. doi: 10.3390/ijms25179677 (PMC11395804; doi:10.3390/ijms25179677)
Supplement: Supplementary file 1 [file ijms-25-09677-s001.zip › Table S1. The Gossypium Genus genomes used in this study.xlsx]

## Sheet: Sheet1
Table S1. The Gossypium Genus genomes used in this study.
Species	Short name	Download path	Genome Type
Gossypium_hirsutum	AD1	https://www.cottongen.org/species/Gossypium_hirsutum/AD1_WHU	tetraploid_genome
Gossypium barbadense	AD2	http://ibi.zju.edu.cn/cotton/	tetraploid_genome
Gossypium tomentosum	AD3	https://www.cottongen.org/Analysis/7712249	tetraploid_genome
Gossypium mustelinum	AD4	https://www.ncbi.nlm.nih.gov/datasets/genome/GCA_007990455.1/	tetraploid_genome
Gossypium_darwinii	AD5	https://www.cottongen.org/species/Gossypium_darwinii/HGS-AD5_v1.1	tetraploid_genome
Gossypium ekmanianum	AD6	https://www.cottongen.org/Analysis/8560639	tetraploid_genome
Gossypium stephensii	AD7	https://www.cottongen.org/Analysis/8560640	tetraploid_genome
Gossypium thurberi	D1-5	https://www.cottongen.org/Analysis/6047957	diploid_genome
Gossypium harknessii	D2-2	https://www.cottongen.org/Analysis/9803226	diploid_genome
Gossypium klotzschianum	D3-k	https://www.cottongen.org/Analysis/9803227	diploid_genome
Gossypium aridum	D4	https://www.cottongen.org/Analysis/5491688	diploid_genome
Gossypium gossypioides	D6	https://www.cottongen.org/Analysis/9803228	diploid_genome
Gossypium lobatum	D7	https://www.cottongen.org/Analysis/5491696	diploid_genome
Gossypium trilobum	D8	https://www.cottongen.org/Analysis/9803229	diploid_genome
Gossypium laxum	D9	https://www.cottongen.org/Analysis/5491698	diploid_genome
Gossypium turneri	D10	https://www.cottongen.org/species/Gossypium_turneri/NSF-D10	diploid_genome
Gossypium schwendimanii	D11	https://www.cottongen.org/Analysis/5491699	diploid_genome
Gossypium herbaceum-cultivar	A1	https://figshare.com/projects/Gossypium_pan-genomes/128336	diploid_genome
Gossypium herbaceum-wild	A1a	https://figshare.com/projects/Gossypium_pan-genomes/128336	diploid_genome
Gossypium arboreum	A2	https://figshare.com/projects/Gossypium_pan-genomes/128336	diploid_genome
Gossypium anomalum	B1	https://figshare.com/projects/Gossypium_pan-genomes/128336	diploid_genome
Gossypium sturtianum	C1	https://figshare.com/projects/Gossypium_pan-genomes/128336	diploid_genome
Gossypium raimondii	D5	https://figshare.com/projects/Gossypium_pan-genomes/128336	diploid_genome
Gossypium stocksii	E1	https://figshare.com/projects/Gossypium_pan-genomes/128336	diploid_genome
Gossypium longicalyx	F1	https://figshare.com/projects/Gossypium_pan-genomes/128336	diploid_genome
Gossypium bickii	G1	https://figshare.com/projects/Gossypium_pan-genomes/128336	diploid_genome
Gossypium rotundifolium	K2	https://figshare.com/projects/Gossypium_pan-genomes/128336	diploid_genome
