# Supplementary material for: Pangenome Identification and Analysis of Terpene Synthase Gene Family Members in Gossypium
Source: Int J Mol Sci. 2024 Sep 6;25(17):9677. doi: 10.3390/ijms25179677 (PMC11395804; doi:10.3390/ijms25179677)
Supplement: Supplementary file 1 [file ijms-25-09677-s001.zip › Table S2. The TPS gene family members identified in this study.xlsx]

## Sheet: Sheet1
Table S2. The TPS gene family members identified in this study.
syntelog groups (SGs)	TPS name	A1a	A1	A2	AD1	AD2	AD3	AD4	AD5	AD6	AD7	B1	C1	D10	D11	D1	D2	D3	D4	D5	D6	D7	D8	D9	E1	F1	G1	K2
SG0000775	TPS1	Gheraf_01G007820	Gher_01G022610	Garb_01G022160	Ghi_A01G03201	GB_A01G0688	Gm0474190.1	E1A91_A01G075500v1	ES288_A01G080700v1	GekA0101G065900	GstA0101G176100	Gano_01G007640	Gstu01G018500	TURN.01g020610,TURN.01g020630,TURN.01g020640,TURN.01g020620	-	EVM0037189,EVM0039037	-	Gklo_1G000759	-	Grai_01G007670	Ggos_1G000656	Golob_021103	Gtri_1G000652,Gtri_1G000651	-	Gsto_01G007560	Glon_01G021640	Gbic_01G007490	Grot_01G022610
SG0001076	TPS2	Gheraf_01G010850	Gher_01G019570	Garb_01G019350	-	-	-	-	-	-	GstD0101G152500	Gano_01G010730	-	TURN.01g017910	-	-	Ghar_1G000860	-	-	-	-	-	-	-	-	Glon_01G018510	-	-
SG0001078	TPS3	Gheraf_01G010870	Gher_01G019550	Garb_01G019330	-	-	-	-	-	-	-	Gano_01G010720	Gstu01G021530	-	-	EVM0019881	-	-	-	-	Ggos_1G000916	-	Gtri_1G000910	-	Gsto_01G010310	Glon_01G018490,Glon_01G018600	Gbic_01G010400	Grot_01G019560
SG0001080	TPS4	Gheraf_01G010890	Gher_01G019530	Garb_01G019300	-	GB_D01G0996	Gm0325420.1	-	ES288_D01G110600v1	GekD0101G164300	GstD0101G152600	Gano_01G010770,Gano_01G010740	Gstu01G021550,Gstu01G021540	TURN.01g017870	-	-	Ghar_1G000861	Gklo_1G001070	-	Grai_01G010490	-	-	-	-	Gsto_01G010330	Glon_01G018530	Gbic_01G010420	Grot_01G019570
SG0001121	TPS5	Gheraf_01G011300	Gher_01G019120	Garb_01G018850	Ghi_A01G04716	GB_A01G0970	Gm0309030.1	E1A91_A01G104400v1	ES288_A01G110800v1	GekA0101G095700	GstA0101G148800	Gano_01G011240	Gstu01G022000	TURN.01g017410	Goshw_002250	EVM0034920	Ghar_1G000907	Gklo_1G001115	Goari_017830	Grai_01G010930	Ggos_1G000962	Golob_021297	Gtri_1G000951	Golax_017941	Gsto_01G010720	Glon_01G018070	Gbic_01G010810	Grot_01G019070
SG0002700	TPS6	Gheraf_01G027270	Gher_01G003460	Garb_02G018050	Ghi_A01G11451	-	Gm0361550.1	E1A91_A01G216900v1	ES288_D01G244300v1,ES288_A01G230300v1	GekA0101G225200	GstA0101G033200,GstD0101G031300,GstA0101G033300	Gano_01G025350	-	-	-	-	-	-	-	-	-	-	Gtri_1G002271	-	Gsto_01G024720	Glon_01G003320	Gbic_01G025060	Grot_01G003280
SG0002701	TPS7	Gheraf_01G027280	Gher_01G003450	Garb_02G018060	Ghi_A01G11456	-	-	E1A91_A01G217000v1	ES288_A01G230400v1	GekA0101G225300,GekA0101G225400	GstA0101G033100	-	Gstu01G003370	-	-	EVM0030105	-	-	-	-	-	-	-	-	Gsto_01G024730	-	-	-
SG0002703	TPS8	Gheraf_01G027300	Gher_01G003430	Garb_02G018080	Ghi_A01G11461	GB_A01G2285	Gm0721740.1	E1A91_A01G217100v1	ES288_A01G230500v1	GekA0101G225500	GstA0101G033000	Gano_01G025360	Gstu01G003350,Gstu01G003360	TURN.01g003590	-	EVM0023080	-	Gklo_1G002775	-	Grai_01G023230	Ggos_1G002263	-	Gtri_1G002272	Golax_018789	Gsto_01G024750	Glon_01G003310	Gbic_01G025070	Grot_01G003270
SG0008959	TPS9	Gheraf_04G005480	Gher_04G020600	-	Ghi_D04G08496	GB_A04G1324	Gm0302150.1	E1A91_A04G137200v1,E1A91_D04G171700v1	ES288_D04G179600v1	GekD0401G175800	GstD0401G155100,GstA0401G111200	-	Gstu04G004960	TURN.04g098520	-	-	-	Gklo_4G000549	-	Grai_04G005510	Ggos_4G000479,Ggos_4G000481	-	-	-	-	Glon_04G005100	Gbic_04G018400	Grot_04G019550,Grot_04G019570,Grot_04G019590
SG0008960	TPS10	Gheraf_04G005490	-	Garb_04G019470	Ghi_D04G08486,Ghi_D12G02721	GB_A04G1323,GB_D04G1711	Gm0619370.1	E1A91_A04G137100v1	ES288_A04G143400v1	GekA0401G050200	GstA0401G111100,GstD0401G154900,GstD0401G155000	Gano_04G005320	Gstu04G004970,Gstu04G004950	TURN.04g098510	-	EVM0003711,EVM0032567	-	Gklo_4G000550	-	Grai_04G005530	Ggos_4G000482	-	Gtri_4G000484	-	Gsto_04G005420	-	Gbic_04G018370,Gbic_04G018410	-
SG0011862	TPS11	Gheraf_05G008850	Gher_05G037710	Garb_05G006560	Ghi_A05G06406	GB_D05G0812	Gm0488800.1	E1A91_D05G087200v1	ES288_D05G087300v1	GekA0501G088500,GekD0501G320900	GstA0501G082400,GstD0501G295500,GstD0501G295400	Gano_05G036320	Gstu13G041100	TURN.05g140620	Goshw_010222	EVM0014540	-	Gklo_5G000848	Goari_008415	Grai_05G008530	Ggos_5G000857	Golob_009862	Gtri_5G000854	Golax_007399	Gsto_05G037550	Glon_09G016790	Gbic_13G040960	-
SG0012752	TPS12	Gheraf_05G017900	Gher_05G028840	Garb_05G015200	Ghi_A05G10431	GB_A05G1656	Gm0057010.1,Gm0135740.1	E1A91_A05G174400v1	ES288_A05G174500v1	GekA0501G179900	GstA0501G167600	Gano_05G027610	Gstu13G031930	TURN.05g131530	-	EVM0024121	Ghar_5G001702	Gklo_5G001757	Goari_009000,Goari_008999	Grai_05G017310	Ggos_5G001762	Golob_010480,Golob_010481	Gtri_5G001715	Golax_007995,Golax_007996	Gsto_05G028540	Glon_09G008160	Gbic_13G032140	Grot_13G030690
SG0012753	TPS13	Gheraf_05G017910	Gher_05G028830	Garb_05G015210	Ghi_A05G10436	GB_A05G1657	Gm0057020.1,Gm0135730.1	E1A91_A05G174600v1	ES288_A05G174700v1	GekA0501G180000	GstA0501G167700,GstA0501G167900	Gano_05G027590	Gstu13G031910	TURN.05g131520	Goshw_019642	EVM0022818	-	Gklo_5G001758	Goari_009001	Grai_05G017320	Ggos_5G001763	Golob_010482	Gtri_5G001716	Golax_007997	Gsto_05G028530	Glon_09G008150	Gbic_13G032120	Grot_13G030660
SG0014252	TPS14	Gheraf_05G033070	Gher_05G013940	Garb_05G028700	-	GB_A05G2972,GB_A05G2973	Gm0069980.1	E1A91_A05G311900v1	ES288_A05G318300v1	-	GstA0501G299700,GstA0501G299800,GstD0501G082800	Gano_05G013190	-	TURN.05g117680,TURN.05g117690,TURN.05g117670	-	-	Ghar_5G003033	-	Goari_009976	-	-	Golob_011407	-	-	Gsto_05G014290,Gsto_05G014270,Gsto_05G014260	Glon_05G012770,Glon_05G012750	Gbic_05G013100,Gbic_05G013070	-
SG0014256	TPS15	Gheraf_05G033110	Gher_05G013890	Garb_05G028730	Ghi_A05G16981	GB_A05G2974	Gm0339000.1	E1A91_A05G312000v1,E1A91_D05G314400v1	ES288_A05G318400v1	-	GstA0501G299900	Gano_05G013200,Gano_05G013180	Gstu05G013010,Gstu05G013020	TURN.05g117650	Goshw_029292	EVM0001221,EVM0007195	Ghar_5G003034,Ghar_5G003037	Gklo_5G003126	-	Grai_05G031250	Ggos_5G003099,Ggos_5G003100	-	Gtri_5G003056,Gtri_5G003058	-	Gsto_05G014250	Glon_05G012720	Gbic_05G013060,Gbic_05G013090	-
SG0014549	TPS16	Gheraf_05G036060	Gher_05G010790	Garb_05G031760	Ghi_A03G05946,Ghi_A05G18241	GB_D05G3213,GB_A05G3215	Gm0548130.1	E1A91_D05G336800v1	ES288_D05G349600v1	GekD0501G070700,GekA0501G347700	GstA0501G322200,GstD0501G063100	-	-	TURN.05g114100,TURN.05g114110	-	EVM0012501	Ghar_5G003240,Ghar_5G003241	Gklo_5G003394,Gklo_5G003395	-	Grai_05G033950	Ggos_5G003337	-	Gtri_5G003288	-	-	-	Gbic_05G010160	-
SG0014987	TPS17	Gheraf_05G040520	Gher_05G006850	Garb_05G036050	Ghi_A04G02286,Ghi_A04G02291	GB_A04G0492,GB_D05G3579	Gm0584520.1	E1A91_A04G060900v1,E1A91_D05G379200v1	ES288_A04G061100v1,ES288_D05G392700v1	GekA0401G129100,GekD0501G013600	GstA0401G036600,GstA0401G036700,GstD0501G036400	-	Gstu05G019860	-	Goshw_001790	EVM0003252	Ghar_5G003520	Gklo_5G003869,Gklo_5G003870	Goari_010354	Grai_05G038390	Ggos_5G003620,Ggos_5G003623	Golob_011771,Golob_011769	Gtri_5G003596,Gtri_5G003594	Golax_009238	Gsto_05G007010	Glon_05G005670	Gbic_05G005850	-
SG0014992	TPS18	Gheraf_05G040570	-	Garb_05G036110	Ghi_D05G13206	GB_A04G0489	-	E1A91_A04G060800v1	-	GekA0401G129300,GekA0401G129200	GstD0501G036500,GstA0401G036500	Gano_05G006020	Gstu05G019870	-	-	-	-	-	Goari_010353	Grai_05G038350	Ggos_5G003625,Ggos_5G003622	Golob_011770	Gtri_5G003600,Gtri_5G003595	-	Gsto_05G007030	Glon_05G005640	Gbic_05G005830	-
SG0015229	TPS19	Gheraf_05G042980	Gher_05G004350	Garb_05G038540,Garb_05G038530	Ghi_A04G01506,Ghi_A04G01511	GB_A04G0315	Gm0677570.1	E1A91_A04G034800v1	ES288_A04G038100v1,ES288_D05G426600v1	GekA0401G142400	GstD0501G020500	Gano_05G003820	Gstu05G022410,Gstu05G022420	-	-	EVM0022315	-	Gklo_5G004080,Gklo_5G004081	Goari_010442	Grai_05G041050,Grai_05G041060	Ggos_5G003763	-	-	-	Gsto_05G004430,Gsto_05G004440,Gsto_05G004460	Glon_05G003580,Glon_05G003590	Gbic_05G003780	Grot_05G005250,Grot_05G005260
SG0015307	TPS20	Gheraf_05G043830	Gher_05G003450	-	-	-	-	-	-	-	GstA0401G018700	Gano_05G003150	Gstu05G023140	-	-	EVM0006730	-	-	-	Grai_05G041770	-	-	Gtri_5G003763	-	-	Glon_05G002800	Gbic_05G003030	Grot_05G004510
SG0015309	TPS21	Gheraf_05G043850	Gher_05G003430	Garb_05G039350	Ghi_A04G01071,Ghi_D05G14321,Ghi_A04G01081	GB_A04G0251,GB_A04G0252	Gm0680150.1,Gm0680130.1,Gm0582440.1	E1A91_A04G027300v1,E1A91_D05G414800v1,E1A91_A04G027500v1	ES288_A04G030100v1,ES288_D05G433600v1,ES288_A04G030200v1	GekA0401G150300,GekA0401G150200	GstA0401G018500,GstA0401G018800	Gano_05G003140,Gano_05G003160	Gstu05G023150,Gstu05G023130	TURN.05g108690	Goshw_025553	EVM0030690,EVM0021168	-	-	Goari_010694,Goari_010695	Grai_05G041780	-	Golob_012102	Gtri_5G003770,Gtri_5G003765	-	Gsto_05G003660	Glon_05G002790	Gbic_05G003020,Gbic_05G003050,Gbic_05G002940	Grot_05G004500
SG0015310	TPS22	Gheraf_05G043860	Gher_05G003420	Garb_05G039360	Ghi_A04G01066,Ghi_A04G01076	GB_D05G3857	Gm0680160.1	E1A91_A04G027200v1	ES288_A04G030000v1	GekA0401G150400	GstA0401G018400,GstD0501G016700	Gano_05G003130	Gstu05G023170	TURN.05g108670	-	EVM0036862	-	-	-	Grai_05G041800,Grai_05G041760	Ggos_5G003834,Ggos_5G003831	-	Gtri_5G003768	-	Gsto_05G003630	Glon_05G002770	Gbic_05G003000	Grot_05G004470,Grot_05G004520
SG0015311	TPS23	Gheraf_05G043870	-	Garb_05G039370	Ghi_A04G01061	GB_A04G0250	Gm0582470.1	E1A91_A04G027100v1	ES288_A04G029900v1	GekA0401G150600	-	Gano_05G003110	Gstu05G023190	-	-	-	-	Gklo_5G004151	-	Grai_05G041810	Ggos_5G003835	-	-	-	Gsto_05G003610	Glon_05G002760	Gbic_05G002980	Grot_05G004450
SG0015312	TPS24	Gheraf_05G043880	Gher_05G003400	Garb_05G039380	Ghi_A04G01056	GB_D05G3859	Gm0680170.1	E1A91_A04G027000v1	ES288_A04G029800v1	GekA0401G150700,GekA0401G150500	GstA0401G018300	Gano_05G003100	Gstu05G023210	-	Goshw_006816	EVM0014084	-	-	-	Grai_05G041830	Ggos_5G003836,Ggos_5G003833,Ggos_5G003837	-	Gtri_5G003771,Gtri_5G003767,Gtri_5G003772	-	Gsto_05G003600	Glon_05G002750	Gbic_05G002950,Gbic_05G002960,Gbic_05G002920	-
SG0015313	TPS25	Gheraf_05G043890	Gher_05G003390	-	-	-	Gm0680140.1	-	ES288_D05G434200v1	GekD0501G024800	-	-	-	TURN.05g108700	Goshw_006299	EVM0000679	-	Gklo_5G004150	-	-	Ggos_5G003839	-	Gtri_5G003766,Gtri_5G003773	Golax_009529	Gsto_05G003570	-	-	Grot_05G004430
SG0015315	TPS26	Gheraf_05G043910	Gher_05G003370	Garb_05G039410	Ghi_A04G01041	-	-	E1A91_A04G026900v1	ES288_A04G029700v1	GekA0401G150800	-	-	Gstu05G023220	TURN.05g108710	-	-	-	-	-	Grai_05G041870	-	-	-	-	-	Glon_05G002720	-	-
SG0015316	TPS27	Gheraf_05G043920	Gher_05G003350	Garb_05G039430	Ghi_A04G01036	GB_A04G0246	Gm0680230.1	E1A91_A04G026800v1	ES288_A04G029600v1	GekA0401G150900	GstA0401G018200	Gano_05G003090	-	TURN.05g108730	-	-	-	-	-	-	-	-	-	-	Gsto_05G003560	Glon_05G002730	-	-
SG0015318	TPS28	Gheraf_05G043940	Gher_05G003330	Garb_05G039450	Ghi_A04G01021	-	Gm0680260.1	E1A91_A04G026400v1	ES288_A04G029300v1	-	GstA0401G018100	Gano_05G003050	-	TURN.05g108790,TURN.05g108770,TURN.05g108780	-	EVM0019645	-	-	-	Grai_05G041880	Ggos_5G003841	-	Gtri_5G003775	-	-	Glon_05G002710	Gbic_05G002890,Gbic_05G002910	-
SG0015319	TPS29	Gheraf_05G043950	Gher_05G003320	-	-	GB_A04G0244	-	-	-	-	-	Gano_05G003030	-	-	-	-	-	-	-	-	-	-	-	-	Gsto_05G003550	-	Gbic_05G002880	Grot_05G004440
SG0018494	TPS30	Gheraf_07G000790	Gher_07G029140	-	Ghi_A07G13806	GB_A07G2656	Gm0660350.1	-	-	-	Ghi_D07G12936-R655591	-	-	-	-	-	-	Gklo_7G002899	-	-	Ggos_7G002723	-	-	-	-	-	-	-
SG0023362	TPS31	Gheraf_08G018500	-	-	-	-	Gm0100310.1	E1A91_A08G077500v1	-	GekD0801G225200	GstA0801G071300	-	-	-	-	-	Ghar_8G000773	Gklo_8G000806	-	-	Ggos_8G000783	-	-	-	-	-	-	Grot_08G022780
SG0023363	TPS32	Gheraf_08G018510	Gher_08G008740	Garb_08G025040	Ghi_A08G03746	GB_A08G0737	Gm0506390.1	-	ES288_A08G078700v1	GekA0801G217600	GstD0801G205600	Gano_08G008130	Gstu08G024610	TURN.08g228540	-	EVM0012158	Ghar_8G000772	Gklo_8G000805	Goari_011305	Grai_08G008010	Ggos_8G000782	Golob_012760	Gtri_8G000772	Golax_023910	Gsto_08G022980	Glon_08G024380	Gbic_08G007910	-
SG0024300	TPS33	Gheraf_09G000980	Gher_09G020710	Garb_09G000830	Ghi_A09G00456,Ghi_D09G00466	GB_A09G0109,GB_D09G0087	Gm0644850.1,Gm0635280.1	E1A91_A09G008500v1,E1A91_D09G008700v1	ES288_A09G010400v1,ES288_D09G010000v1	GekA0901G274400,GekD0901G262400,GekA0901G274300	GstA0901G251200,GstA0901G251100,GstD0901G245900	Gano_09G028610	Gstu09G001350	-	Goshw_010038	EVM0019401	Ghar_9G000084	Gklo_9G000255	Goari_024926	Grai_09G000970	Ggos_9G000092	Golob_014368,Golob_014367	Gtri_9G000096	Golax_011406	-	Glon_09G054800	Gbic_09G001360	-
SG0024591	TPS34	Gheraf_09G003910	Gher_09G017230	Garb_09G004180	Ghi_A09G01781	GB_A09G0389	Gm0601710.1,Gm0574570.1	E1A91_A09G035100v1,E1A91_D09G036600v1	ES288_A09G039200v1	GekA0901G246600	GstA0901G226200	Gano_09G025480	Gstu09G004440	-	-	-	-	Gklo_9G000562	-	-	-	-	Gtri_9G000349	Golax_011562	Gsto_09G024990	-	-	-
SG0024592	TPS35	Gheraf_09G003920	Gher_09G017220	Garb_09G004200	Ghi_A09G01786	GB_A09G0390	Gm0601720.1	E1A91_A09G035200v1	ES288_D09G040300v1,ES288_D09G040400v1	GekA0901G246500,GekA0901G246400	GstA0901G226100	Gano_09G025470,Gano_09G025460	Gstu09G004430	-	Goshw_004695,Goshw_022759	EVM0010412,EVM0007250,EVM0031538	Ghar_9G000320,Ghar_9G000321,Ghar_9G000322	Gklo_9G000563	-	Grai_09G003910,Grai_09G003940	Ggos_9G000344,Ggos_9G000343,Ggos_9G000345	Golob_014549	Gtri_9G000347	Golax_011565	Gsto_09G024970,Gsto_09G024980,Gsto_09G024960	Glon_09G052040,Glon_09G052070,Glon_09G052010	Gbic_09G003480,Gbic_09G003490	Grot_09G004240
SG0024595	TPS36	Gheraf_09G003950	Gher_09G017200	Garb_09G004220	Ghi_A09G01796	GB_A09G0391	Gm0601730.1	E1A91_A09G035500v1	ES288_A09G039400v1	GekA0901G246300	Ghir_D09G003270.1-R7568499	Gano_09G025450	Gstu09G004470	-	-	EVM0027256	Ghar_9G000323	-	Goari_025105	Grai_09G003950	Ggos_9G000347	Golob_014551	Gtri_9G000350	-	Gsto_09G024940	Glon_09G051990	Gbic_09G003440	Grot_09G004260
SG0024596	TPS37	Gheraf_09G003960	Gher_09G017190	Garb_09G004250	Ghi_A09G01801	GB_A09G0392	Gm0601740.1	E1A91_D09G036800v1	ES288_D09G040600v1,ES288_A09G039800v1	GekA0901G246200	GstA0901G225900	Gano_09G025400	Gstu09G004480	-	Goshw_029795	EVM0017813	Ghar_9G000327,Ghar_9G000326	Gklo_9G000567	Goari_025106	Grai_09G003970	Ggos_9G000348	Golob_014552	Gtri_9G000353	Golax_011566	Gsto_09G024930	Glon_09G051980	Gbic_09G003420	Grot_09G004270
SG0027389	TPS38	Gheraf_10G001640	Gher_10G030520	-	-	-	-	-	-	-	-	-	-	-	-	-	-	-	-	-	-	-	-	-	-	Glon_10G001480	Gbic_10G030730	-
SG0027391	TPS39	Gheraf_10G001660	-	Garb_10G031610	-	-	-	-	-	-	GstA1001G233900	Gano_10G001670	-	-	-	-	-	-	-	-	-	-	-	-	-	-	-	-
SG0030500	TPS40	Gheraf_10G033300	Gher_10G001950	Garb_10G001850	Ghi_A10G01486	GB_A10G0173,GB_D10G0178	Gm0568580.1	E1A91_A10G019600v1,E1A91_D10G020300v1	ES288_A10G020200v1,ES288_D10G019600v1	GekA1001G017200,GekD1001G265500,GekA1001G017300	GstA1001G016300	Gano_10G030470	Gstu10G001750	TURN.00g293580,TURN.00g293600,TURN.00g293590	-	EVM0038983	Ghar_10G002458	Gklo_10G002976	-	Grai_10G001900	Ggos_10G002626	Golob_003245	Gtri_10G002564	-	Gsto_10G002000	Glon_10G032350	Gbic_10G002040	Grot_10G026960
SG0030504	TPS41	Gheraf_10G033340	Gher_10G001920	Garb_10G001820	Ghi_A10G01471	GB_A10G0170	Gm0568610.1	E1A91_A10G019300v1	ES288_A10G019900v1	GekA1001G016900	GstA1001G016000	Gano_10G030510	Gstu10G001710	TURN.00g293650	-	EVM0026128	Ghar_10G002463	Gklo_10G002982	-	Grai_10G001860	Ggos_10G002630	-	Gtri_10G002567	Golax_020805	Gsto_10G001960	Glon_10G032390	Gbic_10G002000	Grot_10G027000
SG0030505	TPS42	Gheraf_10G033350	Gher_10G001910	Garb_10G001810	Ghi_A10G01466,Ghi_D10G00786	GB_A10G0169,GB_D10G0173	Gm0568620.1,Gm0456910.1	E1A91_A10G019200v1,E1A91_D10G019800v1	ES288_A10G019800v1,ES288_D10G019100v1	GekD1001G266300	GstD1001G016100,GstD1001G016200	Gano_10G030520	Gstu10G001700	TURN.00g293670,TURN.00g293660	Goshw_029076,Goshw_006408,Goshw_002261	EVM0016613	Ghar_10G002464	Gklo_10G002983	Goari_001964,Goari_001966,Goari_001965	Grai_10G001840	Ggos_10G002631	Golob_003240,Golob_003242,Golob_003241	Gtri_10G002568	Golax_020804,Golax_020803	Gsto_10G001950	Glon_10G032400	Gbic_10G001990	Grot_10G027010
SG0030641	TPS43	Gheraf_10G034730	Gher_10G000560	Garb_10G000520	Ghi_A10G00881	GB_A10G0054	Gm0569760.1	E1A91_A10G005600v1	ES288_A10G006400v1	-	-	Gano_10G031910	-	TURN.00g294910	-	EVM0024476	-	Gklo_10G003093	-	Grai_10G000510	-	-	-	-	Gsto_10G000630	-	Gbic_10G000650	Grot_10G028310
SG0030642	TPS44	Gheraf_10G034740	Gher_10G000550	Garb_10G000510	-	GB_A10G0053	-	E1A91_A10G005500v1	ES288_A10G006300v1	-	-	Gano_10G031920,Gano_10G031930	-	-	-	EVM0001742	-	Gklo_10G003094	-	-	Ggos_10G002760	-	-	-	Gsto_10G000570,Gsto_10G000620	Glon_10G033710	Gbic_10G000620	Grot_10G028330
SG0030643	TPS45	Gheraf_10G034750	Gher_10G000540	Garb_10G000500	-	GB_A10G0051,GB_D10G0054	Gm0455780.1	E1A91_D10G005300v1,E1A91_D10G005800v1,E1A91_D10G005700v1	ES288_A10G006200v1,ES288_D10G005900v1	-	-	Gano_10G031940,Gano_10G031950	-	TURN.00g294890,TURN.00g294900	Goshw_013965	-	-	-	-	Grai_10G000530	-	-	-	-	Gsto_10G000560,Gsto_10G000610,Gsto_10G000550	-	Gbic_10G000640	Grot_10G028320
SG0030644	TPS46	Gheraf_10G034760	Gher_10G000530	Garb_10G000490	-	-	Gm0569770.1	E1A91_A10G005400v1	ES288_A10G006000v1	-	-	-	Gstu10G000500	-	-	EVM0040726	-	Gklo_10G003095	-	Grai_10G000500,Grai_10G000520	Ggos_10G002761	-	Gtri_10G002692	-	-	Glon_10G033720	Gbic_10G000600	-
SG0032100	TPS47	Gheraf_11G014200	Gher_11G030450	Garb_11G013630	Ghi_A11G06941	GB_A11G1289	Gm0387130.1	E1A91_A11G135400v1,E1A91_D11G137700v1	ES288_A11G141100v1	GekA1101G143000	GstA1101G130600	Gano_11G013510	Gstu11G013880	TURN.01g309400	-	EVM0011166	Ghar_11G002252	Gklo_11G002834	-	Grai_11G026090	Ggos_11G002505	Golob_017196	Gtri_11G002372	Golax_014159	Gsto_11G013540	Glon_11G013440	Gbic_11G013860	Grot_11G025940
SG0033692	TPS48	Gheraf_11G030440	Gher_11G011150	Garb_11G031940	Ghi_A11G15206	GB_D11G2872,GB_A11G2886	-	E1A91_A11G275800v1	ES288_D11G299900v1	GekA1101G301800	GstA1101G266300,GstA1101G266400	Gano_11G031050	Gstu11G032190	TURN.01g325330,TURN.01g325340	-	EVM0019284	-	Gklo_11G001051	Goari_014815	Grai_11G009310	-	-	-	-	Gsto_11G030200	Glon_11G031460	Gbic_11G031650	Grot_11G008820
SG0034097	TPS49	Gheraf_11G034540	Gher_11G007320	Garb_11G035710	Ghi_A11G16826	GB_A11G3215,GB_D11G3217	Gm0269700.1	E1A91_A11G307400v1,E1A91_D11G325900v1	ES288_A11G328100v1,ES288_D11G337000v1	GekA1101G338900	GstA1101G296700	Gano_11G034680	Gstu11G035680	TURN.01g329770,TURN.01g329750,TURN.01g329760,TURN.01g329510	-	EVM0024110,EVM0001842	Ghar_11G000402	-	Goari_015042,Goari_015041	Grai_11G005510	Ggos_11G000531	-	-	-	Gsto_11G033840	Glon_11G035230	Gbic_11G035350	Grot_11G005360
SG0034098	TPS50	Gheraf_11G034550	Gher_11G007310	Garb_11G035720	Ghi_A11G16831,Ghi_A11G16836	GB_A11G3216	-	E1A91_D11G326000v1	ES288_D11G336600v1	-	GstA1101G297000	-	-	TURN.01g329710,TURN.01g329530,TURN.01g329720,TURN.01g329520	-	-	Ghar_11G000401	Gklo_11G000673	Goari_015038	-	-	-	Gtri_11G000450	-	-	-	-	-
SG0034099	TPS51	Gheraf_11G034560	Gher_11G007290	Garb_11G035760	-	GB_A11G3219	-	E1A91_A11G307500v1	ES288_A11G328200v1,ES288_D11G336800v1	GekA1101G339000,GekA1101G339400,GekA1101G339200	GstA1101G296800,GstA1101G296900	Gano_11G034700	Gstu11G035700,Gstu11G035750	TURN.01g329690,TURN.01g329730,TURN.01g329650	-	EVM0016602	-	Gklo_11G000677,Gklo_11G000674	-	Grai_11G005480,Grai_11G005490	-	-	-	-	Gsto_11G033870	Glon_11G035250	Gbic_11G035370,Gbic_11G035380	Grot_11G005320,Grot_11G005330
SG0034115	TPS52	Gheraf_11G034720	Gher_11G007050,Gher_11G007140	Garb_11G035870	Ghi_D11G16046	GB_D11G3219	-	E1A91_D11G327000v1	-	-	GstD1101G300500	Gano_11G034780	Gstu11G035820,Gstu11G035720	-	Goshw_028499	EVM0005328	-	Gklo_11G000660,Gklo_11G000649,Gklo_11G000675,Gklo_11G000640	-	Grai_11G005450	Ggos_11G000527,Ggos_11G000530	-	-	-	-	Glon_11G035400,Glon_11G035370	-	-
SG0034117	TPS53	Gheraf_11G034740	Gher_11G007120	Garb_11G035880	Ghi_D11G16031	-	-	E1A91_D11G325700v1	ES288_D11G337300v1	-	-	Gano_11G034750	Gstu11G035780	-	-	-	-	-	-	-	-	-	-	-	-	Glon_11G035390	-	-
SG0034132	TPS54	Gheraf_11G034890	Gher_11G006840	-	Ghi_D11G16106	-	-	E1A91_D11G327800v1	ES288_D11G337800v1	GekD1101G346200,GekD1101G346000	GstD1101G301200,GstD1101G301300,GstD1101G301800	-	Gstu11G035870,Gstu11G035850	TURN.01g329460,TURN.01g329550	-	EVM0022324,EVM0014433	-	Gklo_11G000647	-	Grai_Contig00259G000180,Grai_11G005350,Grai_Contig00259G000200	Ggos_11G000520,Ggos_11G000523,Ggos_11G000522	-	Gtri_11G000448	Golax_015365,Golax_015364	-	Glon_11G035550	Gbic_11G035500,Gbic_11G035540	-
SG0034133	TPS55	Gheraf_11G034900	-	-	-	-	-	E1A91_A11G307800v1	-	-	-	-	-	-	-	-	-	-	-	-	-	-	-	-	-	-	-	-
SG0034135	TPS56	Gheraf_11G034920	Gher_11G006820	Garb_11G036130	Ghi_D11G16091,Ghi_D11G16101	-	-	E1A91_D11G328000v1	-	GekD1101G346100	-	-	-	TURN.01g329480	-	-	-	Gklo_11G000641	-	Grai_11G005370	-	-	-	-	Gsto_11G033960	-	-	Grot_11G005210
SG0034136	TPS57	Gheraf_11G034930	Gher_11G006810	-	Ghi_A11G16861	GB_D11G3222	-	E1A91_A11G307700v1	-	-	GstA1101G297100	Gano_11G034740	Gstu11G035810,Gstu11G035800	TURN.01g329630,TURN.01g329620	Goshw_021377	EVM0006327	Ghar_11G000397,Ghar_11G000399,Ghar_11G000395,Ghar_11G000398	Gklo_11G000668,Gklo_11G000667,Gklo_11G000676	-	-	-	-	-	-	Gsto_11G033860	Glon_11G035260	-	-
SG0034137	TPS58	Gheraf_11G034940	-	Garb_11G036140	-	GB_A11G3227	-	-	-	-	-	-	-	TURN.01g329610	-	-	-	-	-	-	-	-	-	-	Gsto_11G033930	Glon_11G035560	Gbic_11G035410	Grot_11G005290
SG0034138	TPS59	Gheraf_11G034950	-	-	-	GB_A11G3228	Gm0269710.1	E1A91_A11G308100v1	ES288_A11G328700v1	GekA1101G339500	GstA1101G297200	-	Gstu11G035860	TURN.01g329540	-	-	-	Gklo_11G000648,Gklo_11G000659	Goari_015044	-	-	-	-	-	Gsto_11G033950	-	-	Grot_11G005200
SG0034141	TPS60	Gheraf_11G034980	Gher_11G006730	-	Ghi_A11G16871	GB_D11G3226	Gm0690550.1	E1A91_A11G308000v1	ES288_D11G337900v1,ES288_A11G328900v1	GekA1101G339600,GekA1101G339700	GstA1101G297400	Gano_11G034800	Gstu11G035880	TURN.01g329450	Goshw_008075	-	-	Gklo_11G000638	Goari_015045	Grai_Contig00259G000170,Grai_11G005380	Ggos_11G000521	-	-	-	Gsto_11G033990	Glon_11G035580	Gbic_11G035560	Grot_11G005160,Grot_11G005170,Grot_11G005190
SG0034254	TPS61	Gheraf_11G036160	Gher_11G005610	Garb_11G037280	Ghi_A11G17166,Ghi_A11G17171	-	-	-	ES288_A11G328600v1,ES288_A11G338000v1,ES288_A11G328500v1	-	-	-	Gstu11G035790	-	-	-	-	-	-	-	-	-	-	-	-	-	-	-
SG0034449	TPS62	Gheraf_11G038140	Gher_11G003520	Garb_11G039470	Ghi_D11G16961	GB_D11G3441,GB_D11G3449	-	E1A91_D11G353700v1	ES288_A11G350000v1,ES288_D11G367200v1,ES288_D11G368100v1	GekD1101G334300,GekD1101G334200	GstD1101G316400	Gano_11G037620	-	TURN.01g331730,TURN.01g331680	Goshw_002157	EVM0031378	-	-	Goari_015153	-	Ggos_11G000321	-	Gtri_11G000289	-	Gsto_11G037070	Glon_11G039540	Gbic_11G037970	-
SG0040231	TPS63	Gheraf_13G018750	Gher_13G014270	Garb_13G017010	Ghi_A13G08656	GB_A13G1565	Gm0157360.1,Gm0157350.1	E1A91_A13G143200v1	ES288_A13G146400v1	GekA1301G150900	GstA1301G118800	Gano_13G016730	Gstu13G013590	TURN.03g382180,TURN.03g382190,TURN.03g382170	-	EVM0000505	Ghar_13G001387,Ghar_13G001391,Ghar_13G001388	Gklo_13G001728,Gklo_13G001734,Gklo_13G001733	-	-	Ggos_13G001455,Ggos_13G001458	-	Gtri_13G001456,Gtri_13G001455	-	-	Glon_13G013650	Gbic_13G013960	-
SG0040506	TPS64	Gheraf_13G021530	Gher_13G011690	-	Ghi_A13G09821	GB_A13G1787	-	E1A91_A13G164100v1	ES288_A13G168900v1	-	-	-	-	-	-	EVM0005968	-	Gklo_13G001993	Goari_001150	-	-	-	Gtri_13G001696	-	Gsto_13G018730	Glon_13G010970	-	-
SG0040508	TPS65	Gheraf_13G021560	-	Garb_13G019480	-	GB_D13G1719	Gm0159550.1,Gm0159570.1	-	-	-	-	-	Gstu13G010850,Gstu13G010840	TURN.03g384690	-	EVM0021530	-	Gklo_13G001995	-	-	-	-	-	-	-	-	Gbic_13G011390,Gbic_13G011380	Grot_13G009740
SG0040509	TPS66	Gheraf_13G021570	-	-	-	-	-	E1A91_A13G164000v1	-	-	-	Gano_13G019480	-	TURN.03g384680	-	-	-	-	-	-	Ggos_13G001705	-	-	-	-	-	-	-
SG0040510	TPS67	Gheraf_13G021580	-	Garb_13G019500	Ghi_A13G09826	-	-	-	ES288_A13G168800v1	-	-	-	Gstu13G010830	-	Goshw_002929	-	-	-	-	Grai_13G019470	Ggos_13G001706	Golob_001161	Gtri_13G001698	Golax_001121	Gsto_13G018770	Glon_13G010930	-	Grot_13G009730
SG0041719	TPS68	Gheraf_Contig00203G000020	-	-	-	-	-	-	-	-	-	-	-	-	-	-	-	-	-	-	-	-	-	-	-	-	-	-
SG0046172	TPS69	-	Gher_11G007090	-	-	-	-	-	-	-	-	-	-	-	-	-	-	-	-	-	-	-	-	-	-	-	-	-
SG0046173	TPS70	-	Gher_11G007100	-	-	-	-	-	-	-	-	-	-	-	-	-	-	-	-	-	-	-	-	-	-	-	-	Grot_11G005310
SG0046174	TPS71	-	Gher_11G007110	-	-	-	-	-	-	-	-	-	-	-	-	-	-	-	-	-	-	-	-	-	-	-	-	-
SG0046176	TPS72	-	Gher_11G007180	-	-	GB_A11G3223	-	-	ES288_D11G337100v1	-	-	Gano_11G034720	-	-	-	-	-	Gklo_11G000669	-	Grai_11G005440	-	-	-	-	-	Glon_11G035280	Gbic_11G035400	Grot_11G005300
SG0046582	TPS73	-	Gher_11G027410	Garb_11G016530	Ghi_A11G08351	-	Gm0498090.1	E1A91_A11G161300v1	ES288_A11G168400v1	GekA1101G171900	-	Gano_11G016400	Gstu11G016760	-	Goshw_024613	EVM0040664	-	Gklo_11G002552,Gklo_11G002551	Goari_014012	Grai_11G023630	Ggos_11G002210,Ggos_11G002209	-	Gtri_11G002094	-	Gsto_11G016380	Glon_11G016450	Gbic_11G016750	Grot_11G023000
SG0047239	TPS74	-	Gher_13G011660	-	-	-	-	-	-	-	-	Gano_13G019490	-	-	-	-	-	-	-	-	-	-	-	-	-	-	-	-
SG0048167	TPS75	-	-	Garb_01G022140	Ghi_A01G03206,Ghi_A01G03216	GB_A01G0689	Gm0474180.1	-	ES288_A01G080900v1,ES288_A01G081000v1	GekA0101G066000	GstA0101G176000,GstA0101G175900,Ghi_A01G03206-R1922148	Gano_01G007650	Gstu01G018510	-	-	-	-	Gklo_1G000760,Gklo_1G000761	-	-	Ggos_1G000657	Golob_021102,Golob_021101	Gtri_1G000653,Gtri_1G000654	Golax_017745	Gsto_01G007570	Glon_01G021630	Gbic_01G007510	Grot_01G022600
SG0049842	TPS76	-	-	Garb_05G039330	-	-	-	-	ES288_A04G030400v1	-	-	-	-	-	-	-	-	-	-	-	-	-	-	-	-	-	-	-
SG0052999	TPS77	-	-	Garb_11G035850	-	-	-	E1A91_A11G307600v1	ES288_A11G328400v1	-	-	-	Gstu11G035730	TURN.01g329560	-	EVM0031427	-	Gklo_11G000672	-	-	-	-	-	-	-	-	-	-
SG0053002	TPS78	-	-	Garb_11G035900	-	-	-	-	ES288_D11G337500v1	-	-	-	-	-	-	-	-	-	-	-	-	-	-	-	-	-	-	-
SG0053008	TPS79	-	-	Garb_11G035960	Ghi_D11G16061	GB_D11G3223	Gm0427400.1	E1A91_D11G326900v1	-	-	-	-	-	TURN.01g329490	Goshw_015659	EVM0024935	-	Gklo_11G000664	-	Grai_11G005410	-	-	-	-	Gsto_11G033920	Glon_11G035430	-	-
SG0053022	TPS80	-	-	Garb_11G036180	Ghi_A11G16876	GB_A11G3229	-	E1A91_D11G328200v1	ES288_A11G329000v1	-	-	-	-	TURN.01g329470	-	-	-	Gklo_11G000658	-	-	-	-	-	-	-	-	Gbic_11G035550	-
SG0056418	TPS81	-	-	-	Ghi_A04G01016	GB_A04G0245	-	-	-	-	Ghi_A04G01016-R2288834	-	-	-	-	-	-	-	-	-	-	-	-	-	-	-	-	-
SG0059523	TPS82	-	-	-	Ghi_A09G01771	-	-	-	-	GekA0901G246700	-	-	-	-	-	-	-	-	-	-	-	-	-	-	-	-	-	-
SG0061433	TPS83	-	-	-	Ghi_A11G16856	-	-	E1A91_D11G326800v1	-	-	-	-	-	TURN.01g329500	-	-	-	-	-	Grai_11G005430	-	-	-	-	Gsto_11G033910	-	-	Grot_11G005220
SG0061434	TPS84	-	-	-	Ghi_A11G16866	GB_A11G3222	-	E1A91_D11G326500v1	-	-	GstD1101G300600	-	Gstu11G035740	TURN.01g329640,TURN.01g329660	-	-	-	-	-	-	-	-	-	-	-	Glon_11G035270,Glon_11G035380	-	-
SG0063807	TPS85	-	-	-	Ghi_D01G02686	GB_D01G0728	Gm0323010.1	E1A91_D01G079600v1	ES288_D01G082300v1	GekD0101G189200	-	-	-	-	-	-	-	-	-	-	-	-	-	-	-	-	-	-
SG0064025	TPS86	-	-	-	Ghi_D01G04066	-	-	-	-	-	-	-	-	-	-	-	-	-	-	-	-	-	-	-	-	-	-	-
SG0065212	TPS87	-	-	-	Ghi_D01G10626	-	Gm0369200.1	E1A91_D01G235700v1,E1A91_D01G235800v1	-	GekD0101G031200	-	-	-	-	-	-	-	Gklo_1G002774	-	-	-	-	-	-	-	-	-	-
SG0071881	TPS88	-	-	-	Ghi_D05G05606	-	-	-	-	GekD0501G229200	GstD0501G211800	-	-	-	-	-	-	-	-	-	-	-	-	-	-	-	-	-
SG0071882	TPS89	-	-	-	Ghi_D05G05611	GB_D05G1683	-	E1A91_D05G176900v1	ES288_D05G181000v1	GekD0501G229100	GstD0501G211600	-	-	-	-	-	-	-	-	-	-	-	-	-	-	-	-	-
SG0073108	TPS90	-	-	-	Ghi_D05G13211	GB_D05G3581	-	E1A91_D05G379100v1	-	-	GstD0501G036300	-	-	-	-	-	Ghar_5G003519	-	-	-	-	-	-	-	-	Glon_05G005630	-	-
SG0073109	TPS91	-	-	-	Ghi_D05G13216	-	-	E1A91_D05G379300v1	ES288_D05G392900v1	GekD0501G013200	GstD0501G036100	-	-	-	-	-	-	-	-	-	-	-	-	-	-	Glon_05G005620	-	-
SG0073111	TPS92	-	-	-	Ghi_D05G13226	-	-	-	-	GekD0501G013300	-	-	-	-	-	EVM0039560	-	-	-	-	-	-	Gtri_5G003599	-	-	-	-	-
SG0073112	TPS93	-	-	-	Ghi_D05G13231	-	-	E1A91_D05G379700v1	-	-	GstD0501G035800	-	-	-	-	-	-	Gklo_5G003874,Gklo_5G003873	-	-	-	-	-	-	-	-	-	-
SG0073236	TPS94	-	-	-	Ghi_D05G13986	GB_D05G3784	Gm0583040.1	E1A91_D05G408500v1,E1A91_D05G408200v1,E1A91_D05G408400v1	-	-	-	-	-	-	-	-	-	-	-	-	-	-	-	-	-	-	-	-
SG0073283	TPS95	-	-	-	Ghi_D05G14301	-	-	E1A91_D05G414600v1	ES288_D05G433400v1	GekD0501G025100	-	-	-	-	-	-	-	-	-	-	-	-	Gtri_5G003764	-	-	-	-	-
SG0073285	TPS96	-	-	-	Ghi_D05G14311	-	-	-	ES288_D05G433500v1	GekD0501G024900	-	-	-	-	-	-	-	-	-	-	-	-	-	-	-	-	-	-
SG0073286	TPS97	-	-	-	Ghi_D05G14316	-	-	-	-	-	-	-	-	-	-	-	-	-	-	-	Ggos_5G003832	-	-	-	-	-	-	-
SG0073287	TPS98	-	-	-	Ghi_D05G14326	-	Gm0582430.1	E1A91_D05G414900v1	ES288_D05G433700v1	-	-	-	-	TURN.05g108720	-	-	-	-	-	-	-	-	-	-	-	-	-	-
SG0073288	TPS99	-	-	-	Ghi_D05G14331	-	-	E1A91_D05G415200v1	ES288_D05G433900v1	-	-	-	-	-	-	-	-	-	-	-	-	-	-	-	-	-	-	-
SG0073289	TPS100	-	-	-	Ghi_D05G14336	-	-	-	-	-	-	-	-	-	-	-	-	-	-	-	-	-	-	-	-	-	-	-
SG0073290	TPS101	-	-	-	Ghi_D05G14341	GB_D05G3863	-	E1A91_D05G415600v1	ES288_D05G434600v1	GekD0501G024700	-	-	-	-	-	-	-	-	-	-	-	-	-	-	-	-	-	-
SG0078439	TPS102	-	-	-	Ghi_D08G03571	GB_D08G0750	-	E1A91_D08G080500v1	ES288_D08G083100v1	GekD0801G225300	-	-	-	-	-	-	-	-	-	-	Ggos_8G000784	-	-	-	-	-	-	-
SG0080580	TPS103	-	-	-	Ghi_D09G01701	-	-	-	-	-	-	-	-	-	-	-	-	-	-	-	-	-	Gtri_9G000346	-	-	-	-	-
SG0080582	TPS104	-	-	-	Ghi_D09G01711	GB_D09G0351	-	E1A91_D09G036500v1	-	GekD0901G236300,GekD0901G236400	GstD0901G222300	-	-	-	-	-	-	-	-	-	-	-	-	-	-	-	-	-
SG0080585	TPS105	-	-	-	Ghi_D09G01726	-	-	-	-	GekD0901G236100	-	-	-	-	-	-	-	Gklo_9G000566	-	-	Ggos_9G000346	Golob_014550	-	-	-	-	Gbic_09G003450	Grot_09G004160
SG0080586	TPS106	-	-	-	Ghi_D09G01731	GB_D09G0358	-	E1A91_D09G036700v1	ES288_D09G040500v1	GekD0901G236000	-	-	-	-	-	-	-	-	-	-	-	-	Gtri_9G000351	-	-	-	-	-
SG0080587	TPS107	-	-	-	Ghi_D09G01736	-	-	-	-	-	GstD0901G222100	-	-	-	-	-	-	-	-	-	-	-	-	-	-	-	-	-
SG0082379	TPS108	-	-	-	Ghi_D10G00806	-	-	E1A91_D10G020200v1	ES288_D10G019500v1	-	-	Gano_10G030480	Gstu10G001740	-	Goshw_010120	EVM0017344	Ghar_10G002459	Gklo_10G002977	Goari_001968	Grai_10G001890	Ggos_10G002627	-	-	-	-	Glon_10G032360	Gbic_10G002030	Grot_10G026970
SG0082380	TPS109	-	-	-	Ghi_D10G00811	-	Gm0456950.1	-	-	-	GstD1001G016900	-	-	-	-	-	-	-	-	-	-	-	-	-	-	-	-	-
SG0085567	TPS110	-	-	-	Ghi_D11G06681	-	-	-	-	GekD1101G135500	-	-	-	-	-	-	-	-	-	-	-	-	-	-	-	-	-	-
SG0086863	TPS111	-	-	-	Ghi_D11G14431	-	-	-	-	-	Ghi_D11G14431-R8016772	-	-	-	-	-	-	-	-	-	-	-	-	-	-	-	-	-
SG0087150	TPS112	-	-	-	Ghi_D11G16041	-	-	-	-	GekD1101G345400	-	-	-	TURN.01g329580	-	-	-	-	-	Grai_11G005460	-	-	-	-	-	-	-	-
SG0087152	TPS113	-	-	-	Ghi_D11G16056	-	-	E1A91_D11G326600v1	ES288_D11G337400v1	-	-	-	-	-	-	-	-	-	-	-	-	-	-	-	-	-	-	-
SG0087153	TPS114	-	-	-	Ghi_D11G16066	-	-	-	-	-	-	-	-	-	-	-	-	-	-	-	-	-	-	-	-	-	-	-
SG0087154	TPS115	-	-	-	Ghi_D11G16071	-	-	-	-	-	-	-	-	-	-	-	-	-	-	-	-	-	-	-	-	-	-	-
SG0087275	TPS116	-	-	-	Ghi_D11G16951	-	-	-	-	-	-	-	-	-	Goshw_021988	-	-	-	-	-	-	-	-	-	-	-	-	-
SG0091255	TPS117	-	-	-	Ghi_D13G07491	-	-	-	-	GekD1301G132800	Ghi_D13G07491-R9239446,GstD1301G117100	-	-	-	-	-	Ghar_13G001390	Gklo_13G001732	-	-	Ggos_13G001454,Ggos_13G001457	-	Gtri_13G001453	-	-	-	-	-
SG0091258	TPS118	-	-	-	Ghi_D13G07506	-	-	E1A91_D13G147800v1	ES288_D13G153700v1	GekD1301G132600,GekD1301G132700	Ghi_D13G07506-R9239749	-	-	-	-	EVM0028338	-	-	-	-	-	-	Gtri_13G001457	-	-	-	-	-
SG0091478	TPS119	-	-	-	Ghi_D13G08706	-	Gm0455260.1	E1A91_D13G171000v1	ES288_D13G179200v1	-	-	-	-	-	-	-	-	-	-	Grai_13G019460	-	-	-	-	-	-	-	-
SG0091479	TPS120	-	-	-	Ghi_D13G08711	-	Gm0427360.1	-	-	-	-	-	-	-	-	-	-	-	-	-	-	-	-	-	-	-	-	-
SG0092353	TPS121	-	-	-	-	GB_A01G0935	-	-	-	GekA0101G092000	-	Gano_01G010790	-	TURN.01g017860	-	-	Ghar_1G000862	Gklo_1G001071	-	-	-	-	Gtri_1G000911	-	-	-	-	-
SG0095256	TPS122	-	-	-	-	GB_A09G0386	-	-	-	-	GstA0901G226300	-	-	-	-	-	-	-	-	-	-	-	-	-	-	-	-	-
SG0096069	TPS123	-	-	-	-	GB_A11G1549	-	-	-	-	GstA1101G156400	-	-	-	-	-	-	Gklo_11G002553	-	-	-	-	Gtri_11G002095	-	-	-	-	-
SG0097720	TPS124	-	-	-	-	GB_D01G1039	Gm0325880.1	E1A91_D01G109700v1	ES288_D01G114500v1	GekD0101G159600	GstD0101G148300	-	-	-	-	-	-	-	-	-	-	-	-	-	-	-	-	-
SG0098454	TPS125	-	-	-	-	GB_D01G2369	-	-	-	-	-	-	-	-	-	-	-	-	-	-	-	-	-	-	-	-	-	-
SG0101842	TPS126	-	-	-	-	GB_D04G1710	Gm0302130.1	-	ES288_D04G179400v1	GekD0401G175600	-	-	-	-	-	-	-	-	-	-	-	-	-	-	-	-	-	-
SG0102851	TPS127	-	-	-	-	GB_D05G1682	-	-	-	-	GstD0501G211700	-	-	-	-	-	-	-	-	-	-	-	-	-	-	-	-	-
SG0103454	TPS128	-	-	-	-	GB_D05G2957	-	-	-	-	-	-	-	-	-	-	-	-	-	-	-	-	-	-	-	-	-	-
SG0103455	TPS129	-	-	-	-	GB_D05G2958	-	-	ES288_D05G324100v1	-	-	-	-	-	-	-	Ghar_5G003035	-	-	-	-	Golob_011408	-	-	-	-	-	-
SG0103826	TPS130	-	-	-	-	GB_D05G3582	-	-	-	-	-	-	-	-	-	EVM0031372	Ghar_5G003521	-	-	-	-	-	-	-	-	-	-	-
SG0103827	TPS131	-	-	-	-	GB_D05G3584	-	-	ES288_D05G393000v1	-	GstD0501G036000	-	-	-	-	EVM0002852	-	Gklo_5G003872	-	-	-	-	-	-	-	-	-	-
SG0103828	TPS132	-	-	-	-	GB_D05G3585	-	-	ES288_D05G393100v1	-	-	-	-	-	-	-	-	-	-	-	-	-	-	-	-	-	-	-
SG0103942	TPS133	-	-	-	-	GB_D05G3785	-	-	-	-	-	-	-	-	-	-	-	-	-	-	-	-	-	-	-	-	-	-
SG0103975	TPS134	-	-	-	-	GB_D05G3858	-	-	-	-	-	-	-	-	-	-	-	-	-	-	-	-	-	-	-	-	-	-
SG0103976	TPS135	-	-	-	-	GB_D05G3860	-	E1A91_D05G415300v1,E1A91_D05G415400v1	ES288_D05G434000v1	-	-	-	-	-	-	-	-	-	-	-	-	-	-	-	-	-	-	-
SG0103978	TPS136	-	-	-	-	GB_D05G3862	-	-	-	-	-	-	-	-	-	-	-	-	-	-	-	-	-	-	-	-	-	-
SG0108454	TPS137	-	-	-	-	GB_D09G0357	-	-	-	-	GstD0901G222200	-	-	-	-	-	-	-	-	-	-	-	-	-	-	-	-	-
SG0108455	TPS138	-	-	-	-	GB_D09G0359	-	-	-	-	-	-	-	-	-	-	-	-	-	-	-	-	-	-	-	-	-	-
SG0109635	TPS139	-	-	-	-	GB_D10G0177	-	-	-	GekD1001G265600	GstD1001G016800	-	-	-	-	-	-	-	-	-	-	-	-	Golax_020807	Gsto_10G001990	-	-	-
SG0111619	TPS140	-	-	-	-	GB_D11G1325	Gm0082280.1	-	ES288_D11G141600v1	-	GstD1101G132900	-	-	-	-	-	-	-	-	-	-	-	-	-	-	-	-	-
SG0112621	TPS141	-	-	-	-	GB_D11G3218	-	-	-	-	-	-	-	-	-	-	-	-	-	-	-	-	-	Golax_015363	-	-	-	-
SG0112622	TPS142	-	-	-	-	GB_D11G3220	Gm0427420.1	-	ES288_D11G337200v1	-	-	-	-	-	-	-	-	-	Goari_015040	-	Ggos_11G000529	-	-	-	-	-	-	-
SG0112623	TPS143	-	-	-	-	GB_D11G3221	-	E1A91_D11G326700v1	-	-	-	-	-	TURN.01g329570	-	-	-	-	-	-	-	-	-	-	-	-	-	-
SG0112624	TPS144	-	-	-	-	GB_D11G3224	-	-	ES288_D11G337600v1	-	-	-	-	-	-	-	-	-	-	-	-	-	-	-	-	-	-	-
SG0115253	TPS145	-	-	-	-	GB_D13G1483	-	-	ES288_D13G153600v1	-	-	-	-	-	-	-	-	-	-	-	-	-	-	-	-	-	-	-
SG0115255	TPS146	-	-	-	-	GB_D13G1486	-	E1A91_D13G147900v1	-	-	GstD1301G117000	-	-	-	-	-	Ghar_13G001392	-	-	-	Ggos_13G001459	-	Gtri_13G001458	-	-	-	-	-
SG0117098	TPS147	-	-	-	-	-	Gm0361540.1	-	-	-	-	-	-	-	-	-	-	-	-	-	-	-	-	-	-	-	-	-
SG0117099	TPS148	-	-	-	-	-	Gm0725210.1	-	-	-	-	-	-	-	-	-	-	-	-	-	-	-	-	-	-	-	-	-
SG0120516	TPS149	-	-	-	-	-	Gm0323000.1	-	-	-	GstD0101G175800	-	-	-	-	-	-	-	-	-	-	-	-	-	-	-	-	-
SG0127166	TPS150	-	-	-	-	-	Gm0456940.1	-	-	-	-	-	-	-	-	-	-	-	-	-	-	-	-	-	-	-	-	-
SG0130262	TPS151	-	-	-	-	-	Gm0427350.1	-	ES288_D13G179300v1	-	-	-	-	-	-	-	-	-	-	-	-	-	-	-	-	-	-	-
SG0130753	TPS152	-	-	-	-	-	Gm0713640.1	-	-	-	-	-	-	-	-	-	-	-	-	-	-	-	-	-	-	-	-	-
SG0137161	TPS153	-	-	-	-	-	-	E1A91_D04G171600v1	-	-	-	-	-	-	-	-	-	-	-	-	-	-	-	-	-	-	-	-
SG0137568	TPS154	-	-	-	-	-	-	E1A91_D05G176800v1	-	-	-	-	-	-	-	-	-	-	-	-	-	-	-	-	-	-	-	-
SG0138041	TPS155	-	-	-	-	-	-	E1A91_D05G379000v1	-	GekD0501G013700	-	-	-	-	-	-	-	-	-	-	-	-	-	-	-	-	-	-
SG0138167	TPS156	-	-	-	-	-	-	E1A91_D05G414700v1	-	-	-	-	-	-	-	-	-	-	-	-	-	-	-	-	-	-	-	-
SG0140515	TPS157	-	-	-	-	-	-	E1A91_D10G005400v1	-	-	-	-	-	-	-	-	-	-	-	-	-	-	-	-	-	-	-	-
SG0140517	TPS158	-	-	-	-	-	-	E1A91_D10G005600v1	-	-	-	-	-	-	-	-	-	-	-	-	-	-	-	-	-	-	-	-
SG0141802	TPS159	-	-	-	-	-	-	E1A91_D11G326200v1	-	GekA1101G339100	-	-	-	-	-	-	-	-	-	-	-	-	-	-	-	-	-	-
SG0141803	TPS160	-	-	-	-	-	-	E1A91_D11G326400v1	-	-	-	-	-	TURN.01g329740	-	-	-	-	-	-	-	-	-	-	-	-	Gbic_11G035390	-
SG0141813	TPS161	-	-	-	-	-	-	E1A91_D11G329800v1	-	-	-	-	-	-	-	EVM0024857	-	-	-	-	Ggos_11G000503	-	-	-	-	-	-	-
SG0142921	TPS162	-	-	-	-	-	-	E1A91_D13G171100v1	-	-	-	-	-	-	-	-	-	-	-	-	-	-	-	-	-	-	-	-
SG0148721	TPS163	-	-	-	-	-	-	-	ES288_D05G180900v1	-	-	-	-	-	-	-	-	-	-	-	-	-	-	-	-	-	-	-
SG0149038	TPS164	-	-	-	-	-	-	-	ES288_D05G392800v1	-	-	-	-	-	-	-	-	-	-	-	-	-	-	-	-	-	-	-
SG0151701	TPS165	-	-	-	-	-	-	-	ES288_D11G336500v1	-	-	-	-	-	-	-	-	-	-	-	-	-	-	-	-	-	-	-
SG0161017	TPS166	-	-	-	-	-	-	-	-	-	Ghi_A01G03216-R1922269	-	-	-	-	-	-	-	-	-	-	-	-	-	-	-	-	-
SG0169133	TPS167	-	-	-	-	-	-	-	-	-	-	Gano_04G001530	-	-	-	-	-	-	-	-	-	-	-	-	-	-	-	-
SG0169681	TPS168	-	-	-	-	-	-	-	-	-	-	Gano_05G003040	-	-	-	-	-	-	-	-	-	-	-	-	-	-	-	-
SG0173513	TPS169	-	-	-	-	-	-	-	-	-	-	Gano_11G034710	-	-	-	-	-	-	-	-	-	-	-	-	-	-	-	-
SG0179542	TPS170	-	-	-	-	-	-	-	-	-	-	-	Gstu09G004370	-	-	-	-	-	-	-	-	-	-	-	-	-	-	-
SG0182593	TPS171	-	-	-	-	-	-	-	-	-	-	-	Gos0G000020	-	-	-	-	-	-	-	-	-	-	-	-	-	-	-
SG0182594	TPS172	-	-	-	-	-	-	-	-	-	-	-	Gos0G000030	-	-	-	-	-	-	-	-	-	-	-	-	-	-	-
SG0182722	TPS173	-	-	-	-	-	-	-	-	-	-	-	Gos0G002560	-	-	-	-	-	-	-	-	-	-	-	-	-	-	-
SG0183059	TPS174	-	-	-	-	-	-	-	-	-	-	-	-	TURN.01g017920	-	-	-	-	-	-	-	-	-	-	-	-	-	-
SG0192711	TPS175	-	-	-	-	-	-	-	-	-	-	-	-	-	Goshw_027933	-	-	-	-	-	-	-	-	-	-	-	-	-
SG0192790	TPS176	-	-	-	-	-	-	-	-	-	-	-	-	-	Goshw_004925	-	-	-	-	-	-	-	-	-	-	-	-	-
SG0192811	TPS177	-	-	-	-	-	-	-	-	-	-	-	-	-	Goshw_008343	-	-	-	-	-	-	-	-	-	-	-	-	-
SG0194277	TPS178	-	-	-	-	-	-	-	-	-	-	-	-	-	Goshw_008483	-	-	-	-	-	-	-	-	-	-	-	-	-
SG0194387	TPS179	-	-	-	-	-	-	-	-	-	-	-	-	-	Goshw_015105	-	-	-	-	-	-	-	-	-	-	-	-	-
SG0194550	TPS180	-	-	-	-	-	-	-	-	-	-	-	-	-	Goshw_029214	-	-	-	-	-	-	-	-	-	-	-	-	-
SG0194678	TPS181	-	-	-	-	-	-	-	-	-	-	-	-	-	Goshw_028826	-	-	-	-	-	-	-	-	-	-	-	-	-
SG0194706	TPS182	-	-	-	-	-	-	-	-	-	-	-	-	-	Goshw_013267	-	-	-	-	-	-	-	-	-	-	-	-	-
SG0194866	TPS183	-	-	-	-	-	-	-	-	-	-	-	-	-	Goshw_014128	-	-	-	-	-	-	-	-	-	-	-	-	-
SG0195905	TPS184	-	-	-	-	-	-	-	-	-	-	-	-	-	-	EVM0040598	-	-	-	-	-	-	-	-	-	-	-	-
SG0198388	TPS185	-	-	-	-	-	-	-	-	-	-	-	-	-	-	EVM0003045	-	-	-	-	-	-	-	-	-	-	-	-
SG0198390	TPS186	-	-	-	-	-	-	-	-	-	-	-	-	-	-	EVM0007245	-	-	-	-	-	-	-	-	-	-	-	-
SG0198397	TPS187	-	-	-	-	-	-	-	-	-	-	-	-	-	-	EVM0001631	-	-	-	-	-	-	-	-	-	-	-	-
SG0199144	TPS188	-	-	-	-	-	-	-	-	-	-	-	-	-	-	EVM0011801	-	-	-	-	-	-	-	-	-	-	-	-
SG0204102	TPS189	-	-	-	-	-	-	-	-	-	-	-	-	-	-	-	Ghar_contig0G000345	-	-	-	-	-	-	-	-	-	-	-
SG0204274	TPS190	-	-	-	-	-	-	-	-	-	-	-	-	-	-	-	Ghar_contig0G000517	-	-	-	-	-	-	-	-	-	-	-
SG0204394	TPS191	-	-	-	-	-	-	-	-	-	-	-	-	-	-	-	Ghar_contig0G000637	-	-	-	-	-	-	-	-	-	-	-
SG0207892	TPS192	-	-	-	-	-	-	-	-	-	-	-	-	-	-	-	-	Gklo_2G001885	-	-	-	-	-	-	-	-	-	-
SG0215343	TPS193	-	-	-	-	-	-	-	-	-	-	-	-	-	-	-	-	-	Goari_020650	-	-	-	-	-	-	-	-	-
SG0216270	TPS194	-	-	-	-	-	-	-	-	-	-	-	-	-	-	-	-	-	Goari_022002	-	-	-	-	-	-	-	-	-
SG0226474	TPS195	-	-	-	-	-	-	-	-	-	-	-	-	-	-	-	-	-	-	-	Ggos_contig0G001312	-	-	-	-	-	-	-
SG0226933	TPS196	-	-	-	-	-	-	-	-	-	-	-	-	-	-	-	-	-	-	-	Ggos_contig0G001771	-	-	-	-	-	-	-
SG0237012	TPS197	-	-	-	-	-	-	-	-	-	-	-	-	-	-	-	-	-	-	-	-	-	-	Golax_020562	-	-	-	-
SG0237281	TPS198	-	-	-	-	-	-	-	-	-	-	-	-	-	-	-	-	-	-	-	-	-	-	Golax_025475	-	-	-	-
SG0237736	TPS199	-	-	-	-	-	-	-	-	-	-	-	-	-	-	-	-	-	-	-	-	-	-	Golax_022587	-	-	-	-
SG0238275	TPS200	-	-	-	-	-	-	-	-	-	-	-	-	-	-	-	-	-	-	-	-	-	-	Golax_022857	-	-	-	-
SG0238447	TPS201	-	-	-	-	-	-	-	-	-	-	-	-	-	-	-	-	-	-	-	-	-	-	Golax_000025	-	-	-	-
SG0240488	TPS202	-	-	-	-	-	-	-	-	-	-	-	-	-	-	-	-	-	-	-	-	-	-	-	Gsto_05G000710	-	-	-
SG0243870	TPS203	-	-	-	-	-	-	-	-	-	-	-	-	-	-	-	-	-	-	-	-	-	-	-	Gsto_11G028240	-	-	-
SG0244019	TPS204	-	-	-	-	-	-	-	-	-	-	-	-	-	-	-	-	-	-	-	-	-	-	-	Gsto_11G036130	-	-	-
SG0255126	TPS205	-	-	-	-	-	-	-	-	-	-	-	-	-	-	-	-	-	-	-	-	-	-	-	-	-	Gbic_06G001270	-
SG0262705	TPS206	-	-	-	-	-	-	-	-	-	-	-	-	-	-	-	-	-	-	-	-	-	-	-	-	-	-	Grot_05G011780
SG0264718	TPS207	-	-	-	-	-	-	-	-	-	-	-	-	-	-	-	-	-	-	-	-	-	-	-	-	-	-	Grot_09G002220
SG0268115	TPS208	-	-	-	-	-	-	-	-	-	-	-	-	-	-	-	-	-	-	-	-	-	-	-	-	-	-	Grot_Contig01131_ERROPOS600000G000020
